# Supplementary material for: Clinical Origin and Species Distribution of Fusarium spp. Isolates Identified by Molecular Sequencing and Mass Spectrometry: A European Multicenter Hospital Prospective Study
Source: J Fungi (Basel). 2021 Mar 25;7(4):246. doi: 10.3390/jof7040246 (PMC8064482; doi:10.3390/jof7040246)
Supplement: Supplementary file 1 [file jof-07-00246-s001.zip]

Archive with 2 entries (2 files):
- Supplemental Data Table S1.docx
- Supplemental Data Table S2.docx
